# Supplementary material for: Translation from english into Urdu of a clinical decision tool to screen older women with back pain for osteoporotic-related vertebral fragility fractures
Source: BMC Musculoskelet Disord. 2025 Jul 18;26:691. doi: 10.1186/s12891-025-08837-z (PMC12273021; doi:10.1186/s12891-025-08837-z)
Supplement: Supplementary file 2 — Supplementary Material 2 [file 12891_2025_8837_MOESM2_ESM.zip]

Archive with 16 entries (16 files):
- Q10Urdu_sharp.mp3
- Q11Urdu.mp3
- Q12Urdu.mp3
- Q13Urdu.mp3
- Q14Urdu.mp3
- Q15Urdu.mp3
- Q16Urdu.mp3
- Q1Urdu_weigh.mp3
- Q2Urdu_height.mp3
- Q3Urdu_wall-to-tragus.mp3
- Q4Urdu_age.mp3
- Q5Urdu_age at 25.mp3
- Q6Urdu_steroid.mp3
- Q7Urdu_broken bone.mp3
- Q8Urdu_which bone, when, what.mp3
- Q9Urdu_back pain location on image.mp3
