# Supplementary material for: Translation from english into Urdu of a clinical decision tool to screen older women with back pain for osteoporotic-related vertebral fragility fractures
Source: BMC Musculoskelet Disord. 2025 Jul 18;26:691. doi: 10.1186/s12891-025-08837-z (PMC12273021; doi:10.1186/s12891-025-08837-z)
Supplement: Supplementary file 3 — Supplementary Material 3 [file 12891_2025_8837_MOESM3_ESM.zip]

Archive with 2 entries (2 files):
- HighRiskUrdu.mp3
- LowRiskUrdu.mp3
